# Supplementary material for: Split Ends Inhibits the Dedifferentiation of imINP to Prevent the Generation of Supernumerary Type II Neuroblasts in Drosophila
Source: Cells. 2025 Dec 4;14(23):1926. doi: 10.3390/cells14231926 (PMC12691262; doi:10.3390/cells14231926)
Supplement: Supplementary file 1 [file cells-14-01926-s001.zip]

Archive with 1 entries (1 files):
- cells-4000625-supplementary.pdf
